# Supplementary material for: Exploiting negative photochromism to harness a four-photon-like fluorescence response with two-photon excitation
Source: Nat Commun. 2025 Dec 3;16:10897. doi: 10.1038/s41467-025-66602-1 (PMC12678773; doi:10.1038/s41467-025-66602-1)
Supplement: Supplementary file 3 — Supplementary Data 1 [file 41467_2025_66602_MOESM3_ESM.xlsx]

## Sheet: in
Tag;Symbol;X;Y;Z
1;C;5.9628350;1.0299230;-0.3972870
2;C;3.4672900;2.3840010;-0.4324690
3;O;2.3963290;2.9771370;-0.4486630
4;C;5.6921120;2.0720410;0.5565250
5;O;6.4793760;2.4491450;1.4450830
6;C;4.9540200;0.6721020;-1.3887280
7;O;5.1187030;-0.1790680;-2.2570650
8;C;7.1518680;0.2903890;-0.4796740
9;N;4.4612880;2.7119760;0.4762390
10;N;3.7351270;1.3618830;-1.3171090
11;C;2.6775750;1.0290540;-2.2805310
12;H;2.3034490;1.9624890;-2.7025170
13;H;3.1572640;0.4437750;-3.0632880
14;C;4.1723180;3.7940650;1.4254900
15;H;3.5035600;4.4885290;0.9183460
16;H;5.1185070;4.2944750;1.6281660
17;H;7.1173120;-0.4453240;-1.2775190
18;C;8.3602520;0.2889490;0.2280480
19;C;9.3288670;-0.6368590;-0.1719360
20;H;9.0726390;-1.2862490;-1.0045590
21;C;10.5857940;-0.7730400;0.4259860
22;H;10.8390420;-0.1153020;1.2493910
23;C;11.4774090;-1.7277140;-0.0362320
24;H;11.1717650;-2.3520910;-0.8733860
25;N;12.7002400;-1.9905010;0.4250430
26;O;8.6714580;1.1008680;1.2583530
27;H;7.8855350;1.6881700;1.4351790
28;C;13.2892470;-1.2416940;1.5313850
29;H;12.5142610;-1.0479580;2.2779880
30;H;14.0283000;-1.8917580;2.0065440
31;C;13.9424790;0.0570290;1.0758160
32;H;14.7445610;-0.1349100;0.3561480
33;H;13.2149640;0.7255110;0.6074710
34;H;14.3770060;0.5761100;1.9359750
35;C;13.5037860;-3.0544820;-0.1718430
36;H;13.1553180;-3.2086880;-1.1964600
37;H;14.5369670;-2.6975770;-0.2359880
38;C;13.4367260;-4.3583560;0.6115280
39;H;13.7900210;-4.2321450;1.6394630
40;H;12.4124340;-4.7414260;0.6468030
41;H;14.0683110;-5.1128640;0.1314260
42;C;1.5551350;0.2314740;-1.6995320
43;C;0.4431970;0.6391270;-0.9947630
44;N;-0.2322880;-0.4989800;-0.7456690
45;H;0.1042540;1.6098110;-0.6721350
46;N;1.4838860;-1.1201800;-1.8414610
47;N;0.4060870;-1.5573740;-1.2677340
48;C;-1.4878810;-0.6846360;-0.0678120
49;H;-1.4666770;-0.1511090;0.8876020
50;H;-1.5750890;-1.7526630;0.1454730
51;C;3.5461470;3.2879910;2.7150160
52;H;4.2111560;2.5878110;3.2280470
53;H;3.3581430;4.1316560;3.3875420
54;H;2.5911160;2.7908120;2.5223560
55;C;-2.6824810;-0.2082740;-0.9004840
56;O;-2.4970220;0.3355800;-1.9758170
57;C;-4.0340650;-0.4201670;-0.3412840
58;C;-5.1384080;0.0366240;-1.0873420
59;C;-4.2511060;-1.0511020;0.8951690
60;C;-6.4150490;-0.1404010;-0.5980260
61;H;-4.9529840;0.5214760;-2.0409190
62;C;-5.5362110;-1.2315260;1.3936390
63;H;-3.4138860;-1.4122380;1.4836730
64;C;-7.7396170;0.2677200;-1.2260320
65;C;-6.6247710;-0.7754730;0.6459300
66;H;-5.6821260;-1.7229500;2.3508720
67;C;-8.7271110;-0.2194540;-0.1741900
68;C;-8.0540740;-0.8232050;0.9021220
69;C;-10.1059120;-0.1284060;-0.2031910
70;C;-8.7980740;-1.3374310;1.9649330
71;C;-10.8779790;-0.6431780;0.8692450
72;H;-10.5915970;0.3216460;-1.0609480
73;C;-10.1809600;-1.2459470;1.9504540
74;H;-8.3089510;-1.8051000;2.8151870
75;H;-10.7277620;-1.6331740;2.8010550
76;C;-7.8225220;1.7904430;-1.4112270
77;H;-7.0633650;2.1351410;-2.1211090
78;H;-8.8039910;2.0776690;-1.8034750
79;H;-7.6675550;2.3148040;-0.4634520
80;C;-7.9590560;-0.4364000;-2.5735150
81;H;-7.2005630;-0.1255670;-3.2994830
82;H;-7.9042690;-1.5239180;-2.4668550
83;H;-8.9415990;-0.1825220;-2.9855350
84;N;-12.2494230;-0.5615810;0.8647400
85;C;-12.9728400;0.1598400;-0.1693240
86;H;-13.9020670;0.5260470;0.2797890
87;H;-12.4091150;1.0536280;-0.4539160
88;C;-13.0632990;-1.2011360;1.8855610
89;H;-12.6059480;-2.1521670;2.1742740
90;H;-14.0205820;-1.4619450;1.4222380
91;C;-13.3123480;-0.3284700;3.1119420
92;H;-13.9438720;-0.8574950;3.8344120
93;H;-12.3762870;-0.0588250;3.6097760
94;H;-13.8228680;0.5998380;2.8350550
95;C;-13.2993210;-0.6848500;-1.3974660
96;H;-13.9152040;-1.5486610;-1.1262680
97;H;-13.8561720;-0.0914660;-2.1312530
98;H;-12.3923610;-1.0607160;-1.8800530
