# Supplementary material for: Exploiting negative photochromism to harness a four-photon-like fluorescence response with two-photon excitation
Source: Nat Commun. 2025 Dec 3;16:10897. doi: 10.1038/s41467-025-66602-1 (PMC12678773; doi:10.1038/s41467-025-66602-1)
Supplement: Supplementary file 4 — Supplementary Data 2 [file 41467_2025_66602_MOESM4_ESM.xlsx]

## Sheet: in
Tag;Symbol;X;Y;Z
1;C;4.6140570;0.8693560;-0.8869310
2;C;2.1224840;2.0402990;-1.5835500
3;O;1.0512740;2.5512970;-1.8846260
4;C;4.2564080;2.1662090;-0.3775100
5;O;4.9622180;2.8537120;0.3843580
6;C;3.6988490;0.1599150;-1.7741430
7;O;3.9436730;-0.9292990;-2.2832830
8;C;5.8046630;0.1829460;-0.6051660
9;N;3.0329520;2.6956970;-0.7703210
10;N;2.4737610;0.7883690;-2.0404630
11;C;1.5054120;0.1071920;-2.9087280
12;H;1.1475260;0.8318050;-3.6410260
13;H;2.0576580;-0.6813590;-3.4173150
14;C;2.6554560;4.0261070;-0.2768120
15;H;2.0316100;4.4823470;-1.0445500
16;H;3.5779370;4.5975510;-0.1809840
17;H;5.8399130;-0.7845040;-1.0972750
18;C;6.9437820;0.4637010;0.1596360
19;C;7.9426920;-0.5142720;0.1957950
20;H;7.7605910;-1.4236740;-0.3699660
21;C;9.1421560;-0.3937300;0.9045430
22;H;9.3195430;0.5137970;1.4701970
23;C;10.0703590;-1.4224640;0.8816740
24;H;9.8293740;-2.3201460;0.3155450
25;N;11.2592770;-1.4575560;1.4832150
26;O;7.1631000;1.5940300;0.8610570
27;H;6.3651350;2.1819880;0.7544450
28;C;11.7515280;-0.3442460;2.2890040
29;H;12.8438180;-0.3857320;2.2696540
30;H;11.4627800;0.5924080;1.8040500
31;C;11.2459150;-0.3904580;3.7253910
32;H;10.1544800;-0.3384810;3.7654180
33;H;11.5633100;-1.3093010;4.2283330
34;H;11.6475010;0.4584200;4.2877530
35;C;12.1209300;-2.6294290;1.3489740
36;H;12.5834030;-2.8185330;2.3232890
37;H;11.4865420;-3.4906840;1.1240290
38;C;13.1876940;-2.4617880;0.2756420
39;H;12.7330380;-2.3158860;-0.7088460
40;H;13.8378950;-1.6061250;0.4820100
41;H;13.8161730;-3.3572640;0.2335840
42;C;0.3584140;-0.5075340;-2.1725640
43;C;-0.7849850;0.0654770;-1.6568840
44;N;-1.4612050;-0.9660850;-1.1110750
45;H;-1.1413820;1.0828240;-1.6306550
46;N;0.3039530;-1.8429380;-1.9174950
47;N;-0.7942470;-2.1154790;-1.2799530
48;C;-2.7602650;-0.9613680;-0.4680240
49;H;-2.8540460;-0.0338810;0.0997210
50;H;-2.7799850;-1.8075320;0.2204480
51;C;-3.8847230;-1.0765160;-1.5000520
52;H;-3.8010450;-0.2765640;-2.2357940
53;H;-3.8348880;-2.0439910;-1.9980300
54;C;1.9187810;3.9690850;1.0517580
55;H;2.5377820;3.5086290;1.8267050
56;H;1.6690900;4.9848160;1.3763220
57;H;0.9861000;3.4047220;0.9630690
58;C;-7.1869860;-2.0043540;0.1015190
59;C;-7.0263470;0.4361170;-0.0599320
60;C;-7.7346930;-0.7212480;0.3414270
61;C;-7.9071910;-3.1445760;0.4050770
62;C;-7.6068650;1.6787100;0.1218350
63;C;-9.0170210;-0.6070030;0.9503360
64;C;-9.2048660;-3.0355550;0.9251690
65;H;-7.4650550;-4.1148360;0.2064430
66;C;-8.8485390;1.8153470;0.7480420
67;H;-7.0658390;2.5618250;-0.2018520
68;C;-9.7473140;-1.7938790;1.1887830
69;C;-9.5475430;0.7063220;1.2243870
70;H;-9.7890900;-3.9316000;1.1074410
71;H;-9.2398220;2.8124170;0.9098550
72;H;-10.7661690;-1.7253390;1.5527270
73;C;-5.7038340;0.3290940;-0.6797830
74;O;-5.0427710;1.2996840;-1.0298610
75;C;-5.8446320;-2.1413350;-0.4977230
76;O;-5.3101590;-3.2261450;-0.6776350
77;N;-5.1928150;-0.9624800;-0.8651430
78;N;-10.7516510;0.8364890;1.8991580
79;C;-10.8859890;0.2498790;3.2285020
80;H;-11.9022980;-0.1292010;3.3765150
81;H;-10.1813830;-0.5669850;3.3744070
82;H;-10.6836720;1.0074880;4.0005430
83;C;-11.4707650;2.0886270;1.7860930
84;H;-11.0229800;2.8967600;2.3861740
85;H;-11.5226740;2.4056600;0.7423580
86;H;-12.4918600;1.9320500;2.1450060
