# Supplementary material for: Exploiting negative photochromism to harness a four-photon-like fluorescence response with two-photon excitation
Source: Nat Commun. 2025 Dec 3;16:10897. doi: 10.1038/s41467-025-66602-1 (PMC12678773; doi:10.1038/s41467-025-66602-1)
Supplement: Supplementary file 5 — Supplementary Data 3 [file 41467_2025_66602_MOESM5_ESM.xlsx]

## Sheet: in
Tag;Symbol;X;Y;Z
1;C;-3.8063630;-5.2937060;-5.8866640
2;C;-3.3512450;-6.0184430;-4.8110530
3;C;-3.5955610;-5.5897850;-3.4825200
4;C;-4.3329540;-4.3770400;-3.2684320
5;C;-4.7868760;-3.6520140;-4.4010180
6;C;-4.5298840;-4.0992990;-5.6753690
7;H;-2.5632670;-7.2534970;-2.5684620
8;H;-3.6098860;-5.6348530;-6.8985770
9;H;-2.7911960;-6.9370630;-4.9650100
10;C;-3.1209750;-6.3415570;-2.3739760
11;C;-4.5510430;-3.9847320;-1.9276430
12;H;-5.3386720;-2.7295260;-4.2619680
13;H;-4.8850050;-3.5277180;-6.5277910
14;C;-4.0726160;-4.7460000;-0.8734740
15;C;-3.3490690;-5.9360820;-1.0832170
16;H;-2.9803650;-6.5057990;-0.2367020
17;C;-5.3269290;-2.7558490;-1.3977570
18;C;-6.8147700;-2.9133500;-1.7429440
19;C;-4.7161790;-1.4320570;-1.8661660
20;C;-7.4943960;-4.0549240;-1.3227870
21;C;-7.5072110;-1.9323310;-2.4735440
22;C;-5.5177910;-0.5049630;-2.6038850
23;C;-8.8435080;-4.2329370;-1.6171210
24;H;-6.9693350;-4.8179470;-0.7567500
25;C;-8.8672740;-2.1235360;-2.7698290
26;C;-6.8215650;-0.7324460;-2.8931390
27;H;-5.0344510;0.4124610;-2.9187670
28;C;-9.5340110;-3.2637040;-2.3464580
29;H;-9.3526160;-5.1301300;-1.2790350
30;H;-9.3928130;-1.3581840;-3.3348730
31;H;-7.3879220;0.0108710;-3.4476420
32;H;-10.5851540;-3.4004780;-2.5813410
33;C;-4.4355160;-4.0760060;0.3554180
34;N;-4.2523040;-4.2177060;1.6457010
35;C;-5.4335910;-2.3059910;1.2299080
36;C;-4.8730280;-3.1233300;2.2135210
37;C;-3.3976330;-1.1123040;-1.6076330
38;N;-2.8365620;0.0853160;-2.0318830
39;C;-1.3869390;-1.2418710;-0.8983600
40;C;-1.6016050;0.0506090;-1.6004730
41;N;-2.5142050;-1.9112550;-0.9118570
42;N;-5.1400250;-2.9553770;0.0494670
43;C;-0.6875310;1.1747560;-1.8077240
44;C;-0.7928680;1.9437990;-2.9731450
45;C;0.2603970;1.5622240;-0.8443980
46;C;0.0245290;3.0466530;-3.1946960
47;H;-1.5262600;1.6636150;-3.7223900
48;C;1.0703190;2.6664380;-1.0455370
49;H;0.3484700;1.0083450;0.0840390
50;C;0.9647480;3.4146370;-2.2255530
51;H;-0.0792320;3.6065390;-4.1165350
52;H;1.7928120;2.9722290;-0.2959040
53;C;-0.1731550;-1.7929120;-0.2992130
54;C;-0.2750540;-2.6711070;0.7962010
55;C;1.1005010;-1.5331780;-0.8185350
56;C;0.8505250;-3.2430130;1.3578860
57;H;-1.2545450;-2.8932200;1.2058910
58;C;2.2406140;-2.1135340;-0.2700490
59;H;1.2132060;-0.8878550;-1.6829060
60;C;2.1198930;-2.9686310;0.8289200
61;H;0.7711600;-3.9101510;2.2101160
62;H;3.2071430;-1.8976320;-0.7095630
63;C;-4.8766920;-2.9624520;3.6738320
64;C;-3.8942710;-3.6000030;4.4390400
65;C;-5.8462050;-2.2109780;4.3592390
66;C;-3.8587940;-3.4925800;5.8278900
67;H;-3.1418170;-4.1961720;3.9333380
68;C;-5.8212560;-2.0931110;5.7400220
69;H;-6.6407800;-1.7197450;3.8086150
70;C;-4.8251610;-2.7304690;6.4878760
71;H;-3.0754360;-4.0026930;6.3766610
72;H;-6.5772110;-1.5134070;6.2605080
73;C;-6.1368210;-1.0144080;1.3189670
74;C;-7.4875250;-0.8866990;0.9862290
75;C;-5.4638890;0.1257090;1.7889750
76;C;-8.1561710;0.3315470;1.1059740
77;H;-8.0392430;-1.7549350;0.6401120
78;C;-6.1156730;1.3406020;1.9177720
79;H;-4.4140570;0.0519980;2.0554190
80;C;-7.4687560;1.4531060;1.5749940
81;H;-9.2052810;0.3862730;0.8392740
82;H;-5.5905610;2.2193500;2.2781350
83;O;-8.0214050;2.6808280;1.7335690
84;O;-4.8831710;-2.5557910;7.8340330
85;C;-9.3868980;2.8474180;1.4071970
86;H;-10.0286060;2.2145250;2.0312790
87;H;-9.6155710;3.8949840;1.6062790
88;H;-9.5754530;2.6333330;0.3486610
89;C;-3.9026050;-3.1891470;8.6301650
90;H;-2.8945220;-2.8340540;8.3851860
91;H;-4.1349600;-2.9202110;9.6614230
92;H;-3.9431670;-4.2799060;8.5257880
93;O;3.1610380;-3.5751320;1.4433350
94;O;1.8099310;4.4636180;-2.3371940
95;C;1.7370930;5.2791090;-3.4968520
96;H;0.7305870;5.6937780;-3.6057010
97;H;1.9751340;4.6881220;-4.3908950
98;C;2.7649430;6.3859750;-3.3670190
99;H;2.7579110;6.9710540;-4.2889710
100;H;3.7566810;5.9637720;-3.2123190
101;C;4.4723240;-3.3408080;0.9535670
102;H;4.7107180;-2.2723930;1.0080520
103;H;4.5533130;-3.6782860;-0.0860090
104;C;5.4108820;-4.1403780;1.8438520
105;H;5.3293710;-3.7972420;2.8747100
106;H;5.1650730;-5.2000890;1.7854570
107;C;8.7084720;-4.7353200;0.1003640
108;C;8.9332580;-2.7831050;1.5638620
109;C;9.5070880;-3.7115390;0.6624840
110;C;9.2665920;-5.5892010;-0.8337410
111;C;9.6752330;-1.7214210;2.0466300
112;C;10.8756300;-3.5781260;0.2915300
113;C;10.6165830;-5.4991080;-1.1841290
114;H;8.6450630;-6.3623670;-1.2732620
115;C;10.9994230;-1.5411160;1.6213740
116;H;9.2083200;-1.0207700;2.7302560
117;C;11.4559190;-4.5492040;-0.6033820
118;C;11.5840010;-2.4478190;0.7602450
119;H;11.0189060;-6.2216380;-1.8837360
120;H;11.5600240;-0.6753350;1.9584150
121;C;1.1863600;9.0978850;-1.2707220
122;C;3.0166290;8.0939720;0.0098440
123;C;1.9738720;9.0447980;-0.0968660
124;C;0.1332840;9.9915180;-1.3367430
125;C;3.7363910;7.9711190;1.1833820
126;C;1.7006820;9.9167940;0.9953980
127;C;-0.1295150;10.8811390;-0.2908170
128;H;-0.4770620;10.0164990;-2.2334450
129;C;3.4129430;8.7684260;2.2911810
130;H;4.5271010;7.2309990;1.2407480
131;C;0.6625390;10.9080240;0.8560160
132;C;2.4156550;9.7180870;2.1989470
133;H;-0.9372030;11.5934890;-0.4077020
134;H;3.9395500;8.6258260;3.2292230
135;H;12.5940860;-2.2721930;0.4077460
136;H;2.1501790;10.2989310;3.0750700
137;N;2.5037210;7.2841340;-2.2444690
138;N;6.7986620;-3.9762130;1.4212790
139;C;7.5230540;-2.9227870;1.9789590
140;O;6.9917960;-2.1595250;2.7741690
141;C;7.2994030;-4.8820900;0.4757700
142;O;6.5667000;-5.7449360;0.0090930
143;C;3.3395010;7.2063190;-1.1270680
144;O;4.2911020;6.4398260;-1.1052980
145;C;1.4592570;8.2008800;-2.3967250
146;O;0.8201780;8.2241110;-3.4431130
147;N;0.4414380;11.8222620;1.8773890
148;N;12.8080290;-4.4847430;-0.9076340
149;C;-0.8395050;12.4963100;1.9261900
150;H;-0.9452830;12.9628800;2.9096190
151;H;-0.9387740;13.2876640;1.1657900
152;H;-1.6528420;11.7780600;1.8022520
153;C;1.5329630;12.7032960;2.2786890
154;H;1.4716890;13.6594580;1.7366440
155;H;1.4769410;12.9117280;3.3519160
156;H;2.5019690;12.2592490;2.0573550
157;C;13.2730650;-5.1510310;-2.1066550
158;H;14.2774330;-4.7841010;-2.3362290
159;H;13.3319380;-6.2456180;-1.9956910
160;H;12.6231590;-4.9121250;-2.9511810
161;C;13.7803160;-4.5745540;0.1765950
162;H;14.1213750;-5.6139130;0.2977940
163;H;14.6522480;-3.9497830;-0.0421630
164;H;13.3483390;-4.2562710;1.1237940
