# Supplementary material for: Exploiting negative photochromism to harness a four-photon-like fluorescence response with two-photon excitation
Source: Nat Commun. 2025 Dec 3;16:10897. doi: 10.1038/s41467-025-66602-1 (PMC12678773; doi:10.1038/s41467-025-66602-1)
Supplement: Supplementary file 6 — Supplementary Data 4 [file 41467_2025_66602_MOESM6_ESM.xlsx]

## Sheet: in
Tag;Symbol;X;Y;Z
1;C;2.9841410;-5.1906620;-4.4556180
2;C;2.4415560;-4.0161480;-4.9198210
3;C;2.7368450;-2.7769310;-4.2989510
4;C;3.6196750;-2.7599270;-3.1674160
5;C;4.1606880;-3.9906620;-2.7120620
6;C;3.8507610;-5.1735450;-3.3404860
7;H;1.5045240;-1.6118140;-5.6377530
8;H;2.7473880;-6.1321730;-4.9419080
9;H;1.7713870;-4.0206520;-5.7754240
10;C;2.1714220;-1.5657490;-4.7812270
11;C;3.8840320;-1.5028250;-2.5769480
12;H;4.8222820;-4.0016140;-1.8533610
13;H;4.2747280;-6.1040210;-2.9745760
14;C;3.3135930;-0.3432770;-3.0770570
15;C;2.4471450;-0.3599430;-4.1874210
16;H;2.0092180;0.5637940;-4.5507340
17;C;4.8067490;-1.1771800;-1.3789490
18;C;6.2635800;-1.4523100;-1.7794450
19;C;4.3700070;-1.8863780;-0.0938320
20;C;6.7936940;-0.8179170;-2.9010600
21;C;7.0748140;-2.3309350;-1.0408000
22;C;5.2835390;-2.7577770;0.5784930
23;C;8.1097510;-1.0438360;-3.2952400
24;H;6.1768280;-0.1359710;-3.4776260
25;C;8.4000230;-2.5562620;-1.4496270
26;C;6.5472490;-2.9731080;0.1402080
27;H;4.9219160;-3.2415530;1.4782400
28;C;8.9174490;-1.9192860;-2.5677520
29;H;8.5013820;-0.5377430;-4.1721100
30;H;9.0182640;-3.2371010;-0.8704350
31;H;7.2033780;-3.6387390;0.6943870
32;H;9.9431350;-2.1009670;-2.8738190
33;C;3.7538820;0.7578130;-2.2493870
34;N;3.5501270;2.0477760;-2.1357680
35;C;4.9575470;1.3312160;-0.4837090
36;C;4.2975950;2.4291020;-1.0397980
37;C;3.1024290;-1.7194670;0.4290910
38;N;2.7004320;-2.3540970;1.5973340
39;C;1.0896140;-1.0487440;0.6760250
40;C;1.4703410;-1.9520610;1.7925950
41;N;2.1221860;-0.9201120;-0.1213270
42;N;4.5919160;0.2770650;-1.2940180
43;C;0.7109240;-2.3573500;2.9764270
44;C;0.9255970;-3.6218140;3.5383000
45;C;-0.1856280;-1.4903630;3.6253870
46;C;0.2639310;-4.0280270;4.6920920
47;H;1.6213150;-4.3000940;3.0550020
48;C;-0.8404760;-1.8770380;4.7818530
49;H;-0.3530240;-0.4919880;3.2360480
50;C;-0.6262400;-3.1515080;5.3223980
51;H;0.4487310;-5.0197990;5.0879590
52;H;-1.5203300;-1.2003190;5.2891960
53;C;-0.1881430;-0.3984240;0.3912710
54;C;-0.2062030;0.8399630;-0.2773630
55;C;-1.4145440;-0.9981420;0.7001720
56;C;-1.3996110;1.4581880;-0.5989310
57;H;0.7338560;1.3157020;-0.5352380
58;C;-2.6231260;-0.3926740;0.3681690
59;H;-1.4373860;-1.9679790;1.1854080
60;C;-2.6199560;0.8464200;-0.2784820
61;H;-1.4117580;2.4191040;-1.1030510
62;H;-3.5510460;-0.8967880;0.6106510
63;C;4.3143260;3.8374210;-0.6216910
64;C;3.2555720;4.6765190;-0.9852810
65;C;5.3675200;4.4044910;0.1156090
66;C;3.2263970;6.0222200;-0.6245930
67;H;2.4365910;4.2652720;-1.5662170
68;C;5.3500420;5.7405660;0.4838620
69;H;6.2208800;3.7974720;0.3970520
70;C;4.2772340;6.5619150;0.1201660
71;H;2.3824030;6.6313970;-0.9272120
72;H;6.1701850;6.1702480;1.0505380
73;C;5.8090470;1.2057820;0.7117050
74;C;7.1605640;0.8640680;0.6219180
75;C;5.2798710;1.4685710;1.9864630
76;C;7.9671280;0.7741230;1.7563570
77;H;7.6035970;0.6774940;-0.3511160
78;C;6.0696250;1.3885810;3.1209530
79;H;4.2326130;1.7378610;2.0827640
80;C;7.4211350;1.0374440;3.0144380
81;H;9.0114170;0.5074020;1.6419690
82;H;5.6553180;1.5890220;4.1038080
83;O;8.1137230;0.9816940;4.1783330
84;O;4.3490130;7.8557910;0.5278050
85;C;9.4843170;0.6383980;4.1263330
86;H;10.0580540;1.3654550;3.5398520
87;H;9.8353340;0.6552220;5.1586940
88;H;9.6306630;-0.3665870;3.7133920
89;C;3.2907130;8.7237260;0.1767370
90;H;2.3378540;8.3896240;0.6042360
91;H;3.5491670;9.6962770;0.5975710
92;H;3.1922490;8.8179820;-0.9112450
93;O;-3.7341620;1.5256600;-0.6339780
94;O;-1.3177170;-3.4414500;6.4479120
95;C;-1.1189960;-4.7049060;7.0547270
96;H;-0.0761940;-4.8399440;7.3634760
97;H;-1.4165060;-5.5209020;6.3864690
98;C;-5.0018990;0.9581130;-0.3426550
99;H;-5.1105890;0.8090790;0.7377570
100;H;-5.1121390;-0.0041830;-0.8553500
101;C;-6.0390850;1.9488510;-0.8478430
102;H;-5.9254170;2.9016720;-0.3317880
103;H;-5.9227710;2.0927880;-1.9214300
104;C;-9.3764510;0.2599590;-1.3717550
105;C;-9.3727510;1.3289630;0.8332880
106;C;-10.0509180;0.6054780;-0.1769420
107;C;-10.0308390;-0.5098730;-2.3165600
108;C;-9.9861440;1.5880220;2.0447000
109;C;-11.3958270;0.1894440;0.0383510
110;C;-11.3628540;-0.8955140;-2.1426160
111;H;-9.5026940;-0.7860010;-3.2232530
112;C;-11.2807170;1.1084170;2.2912170
113;H;-9.4411170;2.1382450;2.8040130
114;C;-12.0870630;-0.5160420;-1.0129840
115;C;-11.9677520;0.4220760;1.3101910
116;H;-11.8477790;-1.4542290;-2.9338780
117;H;-11.7371000;1.2647360;3.2632280
118;H;-12.9512000;0.0223360;1.5298180
119;N;-7.3934700;1.4619510;-0.6033360
120;C;-7.9890910;1.7949890;0.6130140
121;O;-7.3722920;2.4454540;1.4459770
122;C;-7.9936920;0.6855820;-1.6046990
123;O;-7.3639890;0.3999620;-2.6151560
124;N;-13.4252310;-0.8463850;-0.8570910
125;C;-13.9716500;-1.9013320;-1.6856900
126;H;-14.9308460;-2.2103950;-1.2610090
127;H;-14.1503630;-1.5826020;-2.7250750
128;H;-13.3063700;-2.7673310;-1.6874790
129;C;-14.3937130;0.2206490;-0.6266670
130;H;-14.8486650;0.5339860;-1.5785140
131;H;-15.1911440;-0.1270010;0.0379110
132;H;-13.9222450;1.0955560;-0.1821880
133;H;-1.7585060;-4.7142730;7.9377550
