# Supplementary material for: Exploiting negative photochromism to harness a four-photon-like fluorescence response with two-photon excitation
Source: Nat Commun. 2025 Dec 3;16:10897. doi: 10.1038/s41467-025-66602-1 (PMC12678773; doi:10.1038/s41467-025-66602-1)
Supplement: Supplementary file 7 — Supplementary Data 5 [file 41467_2025_66602_MOESM7_ESM.xlsx]

## Sheet: in
Tag;Symbol;X;Y;Z
1;C;5.4578290;-4.4738650;-5.3372130
2;C;5.3088920;-3.1545370;-5.6927590
3;C;5.4024160;-2.1209380;-4.7276980
4;C;5.6576880;-2.4691440;-3.3586640
5;C;5.8055430;-3.8410280;-3.0256570
6;C;5.7078520;-4.8159820;-3.9899800
7;H;5.0589520;-0.5269650;-6.1453340
8;H;5.3822280;-5.2545500;-6.0880270
9;H;5.1148730;-2.8827520;-6.7270420
10;C;5.2488670;-0.7582480;-5.1006980
11;C;5.7389940;-1.4066520;-2.4289100
12;H;5.9918540;-4.1274660;-1.9969250
13;H;5.8217580;-5.8596960;-3.7124920
14;C;5.5820200;-0.0896670;-2.8315200
15;C;5.3345790;0.2520240;-4.1759220
16;H;5.2145700;1.2924470;-4.4597120
17;C;6.0380720;-1.4734710;-0.9125250
18;C;7.4857080;-1.9466340;-0.7118310
19;C;5.0018400;-2.2984730;-0.1440360
20;C;8.5248440;-1.2342970;-1.3068860
21;C;7.7863010;-3.0835720;0.0579950
22;C;5.4234340;-3.4389430;0.6090480
23;C;9.8488320;-1.6347120;-1.1477600
24;H;8.3048500;-0.3531310;-1.9011770
25;C;9.1249660;-3.4823830;0.2086060
26;C;6.7216900;-3.8146910;0.7036290
27;H;4.6483530;-4.0006490;1.1170280
28;C;10.1515530;-2.7657610;-0.3882210
29;H;10.6421980;-1.0632280;-1.6193150
30;H;9.3456970;-4.3615040;0.8081430
31;H;6.9882430;-4.6868140;1.2944090
32;H;11.1824890;-3.0824300;-0.2637180
33;C;5.6947090;0.7482430;-1.6586990
34;N;5.5947560;2.0158790;-1.3408090
35;C;5.9986430;0.7691940;0.5317580
36;C;5.7832050;2.0523160;0.0250960
37;C;3.6574580;-1.9812320;-0.1718110
38;N;2.7092800;-2.7473890;0.4925850
39;C;1.8328380;-0.9443050;-0.5673060
40;C;1.5681260;-2.1515370;0.2549590
41;N;3.1177620;-0.8912950;-0.8227600
42;N;5.9459790;-0.0417110;-0.5820190
43;C;0.3014900;-2.7088000;0.7309950
44;C;0.2711100;-3.4366820;1.9345380
45;C;-0.8820900;-2.6118960;-0.0089150
46;C;-0.8961800;-4.0246510;2.3845360
47;H;1.1829060;-3.5304650;2.5152240
48;C;-2.0617560;-3.2105060;0.4263130
49;H;-0.8874380;-2.0837120;-0.9562320
50;C;-2.0734910;-3.9180670;1.6309370
51;H;-0.9204390;-4.5781000;3.3177010
52;H;-2.9534680;-3.1247660;-0.1833870
53;C;0.9166190;0.0993130;-1.0256400
54;C;1.1690970;0.7615880;-2.2407850
55;C;-0.1717600;0.5263860;-0.2565410
56;C;0.3557550;1.7914280;-2.6741410
57;H;2.0158950;0.4515130;-2.8430560
58;C;-0.9887860;1.5739600;-0.6734480
59;H;-0.3768040;0.0580670;0.7002570
60;C;-0.7286860;2.2093220;-1.8904870
61;H;0.5472440;2.2962810;-3.6154820
62;H;-1.8109860;1.8864660;-0.0405820
63;C;5.7394900;3.3362990;0.7373580
64;C;4.9899970;4.3927100;0.2094960
65;C;6.4445330;3.5705020;1.9296190
66;C;4.9258360;5.6339100;0.8400300
67;H;4.4434990;4.2373530;-0.7150590
68;C;6.3875710;4.7991550;2.5687800
69;H;7.0583530;2.7858740;2.3587790
70;C;5.6248740;5.8418490;2.0310630
71;H;4.3276430;6.4212560;0.3958680
72;H;6.9402810;4.9734900;3.4867050
73;C;6.1709600;0.2846860;1.9113510
74;C;7.3564730;-0.3326800;2.3406920
75;C;5.1508220;0.4665820;2.8498520
76;C;7.5077680;-0.7599450;3.6506900
77;H;8.1763270;-0.4658980;1.6424090
78;C;5.2909070;0.0478520;4.1712770
79;H;4.2255670;0.9441900;2.5424300
80;C;6.4745310;-0.5744420;4.5764560
81;H;8.4268600;-1.2350740;3.9787820
82;H;4.4734300;0.2068790;4.8646900
83;O;6.7139310;-1.0250980;5.8325810
84;O;5.6298010;7.0078480;2.7287120
85;C;5.7054220;-0.8527860;6.8095230
86;H;4.7875280;-1.3862670;6.5366970
87;H;6.1064560;-1.2784960;7.7299740
88;H;5.4813910;0.2078980;6.9716140
89;C;4.8842920;8.0929780;2.2153550
90;H;3.8155560;7.8551270;2.1570120
91;H;5.0292830;8.9147050;2.9178980
92;H;5.2469950;8.3977160;1.2264510
93;O;-1.4611490;3.2313150;-2.3925940
94;O;-3.1635130;-4.5324100;2.1479110
95;C;-4.3788640;-4.4964190;1.4182410
96;H;-4.2431650;-4.9528460;0.4306230
97;H;-4.7169160;-3.4610450;1.2916100
98;C;-2.5284480;3.7541550;-1.6195040
99;H;-2.1557030;4.1188910;-0.6549580
100;H;-3.2872750;2.9825680;-1.4429010
101;C;-3.1157360;4.9021770;-2.4285070
102;H;-2.3448520;5.6510390;-2.6219740
103;H;-3.4986680;4.5313620;-3.3818180
104;C;-5.3897580;-5.2897820;2.2341050
105;H;-5.0380250;-6.3153030;2.3652730
106;H;-5.5211770;-4.8301840;3.2161220
107;C;-6.2960690;6.1537380;-1.0034610
108;C;-5.3808530;7.0419400;-0.4392930
109;C;-7.6512260;6.2295830;-0.7790990
110;C;-5.8318120;8.0587550;0.3914630
111;C;-8.1362150;7.2652380;0.0664980
112;H;-8.3182500;5.5152640;-1.2449610
113;C;-7.1943130;8.1643310;0.6382810
114;H;-5.1399820;8.7625660;0.8432470
115;H;-7.5385360;8.9582020;1.2889840
116;C;-8.8476580;-4.8872440;0.9727950
117;C;-8.4579950;-6.0558350;0.3188760
118;C;-10.0965680;-4.3282780;0.8305190
119;C;-9.3532190;-6.7046780;-0.5210080
120;C;-11.0308120;-4.9773490;-0.0230370
121;H;-10.3474380;-3.4199820;1.3635850
122;C;-10.6230340;-6.1673640;-0.6863190
123;H;-9.0750570;-7.6148560;-1.0428880
124;H;-11.3158170;-6.6771900;-1.3438310
125;N;-12.2845340;-4.4694700;-0.1974350
126;N;-9.4707310;7.3905750;0.3188170
127;N;-4.1988860;5.5469490;-1.7231810
128;N;-6.6763430;-5.3360860;1.5792620
129;C;-7.0722610;-6.3639870;0.7011270
130;O;-6.3569770;-7.2912790;0.3757960
131;C;-7.6989620;-4.4186820;1.7987340
132;O;-7.6271420;-3.4503470;2.5293580
133;C;-5.5366000;5.1848000;-1.8436650
134;O;-5.9553540;4.2621240;-2.5144670
135;C;-4.0324410;6.6741250;-0.8948640
136;O;-2.9573440;7.1882430;-0.6559240
137;C;-10.4107080;6.4486820;-0.2521220
138;H;-10.1952470;5.4209010;0.0648650
139;H;-11.4157870;6.6987060;0.0860160
140;H;-10.4044190;6.4815860;-1.3490100
141;C;-13.2348320;-5.1493550;-1.0513840
142;H;-13.4327970;-6.1706440;-0.7026320
143;H;-14.1779850;-4.6043580;-1.0413250
144;H;-12.8849760;-5.1990380;-2.0903620
145;C;-12.6728420;-3.2459870;0.4728430
146;H;-13.6967560;-2.9969130;0.1963610
147;H;-12.6336890;-3.3509240;1.5643420
148;H;-12.0314470;-2.4049650;0.1819270
149;C;-9.9572270;8.4647200;1.1578240
150;H;-11.0445870;8.4172470;1.2031070
151;H;-9.5717500;8.3879170;2.1825750
152;H;-9.6803010;9.4470400;0.7556400
