# Supplementary material for: Exploiting negative photochromism to harness a four-photon-like fluorescence response with two-photon excitation
Source: Nat Commun. 2025 Dec 3;16:10897. doi: 10.1038/s41467-025-66602-1 (PMC12678773; doi:10.1038/s41467-025-66602-1)
Supplement: Supplementary file 8 — Supplementary Data 6 [file 41467_2025_66602_MOESM8_ESM.xlsx]

## Sheet: in
Tag;Symbol;X;Y;Z
1;C;-0.0873850;1.1718750;9.0294200
2;C;1.1511430;0.8204090;8.5479280
3;C;1.6064670;1.2847520;7.2887270
4;C;0.7516780;2.1368750;6.5117900
5;C;-0.5216790;2.4789390;7.0375440
6;C;-0.9288170;2.0087360;8.2636020
7;H;3.5106360;0.2701590;7.4059420
8;H;-0.4223190;0.8070070;9.9957170
9;H;1.8039290;0.1748440;9.1297410
10;C;2.8874370;0.9175680;6.7950990
11;C;1.2441360;2.5747310;5.2606840
12;H;-1.1862010;3.1148290;6.4639340
13;H;-1.9079010;2.2819320;8.6460150
14;C;2.5002320;2.1954220;4.8151330
15;C;3.3392000;1.3588940;5.5770680
16;H;4.3147670;1.0739640;5.1970570
17;C;0.5672010;3.5138920;4.2340930
18;C;0.4467170;4.9181930;4.8445320
19;C;-0.7547180;2.9516570;3.7050070
20;C;1.5957330;5.5658320;5.2939510
21;C;-0.7962160;5.5645540;4.9617890
22;C;-1.9614940;3.6966430;3.8844910
23;C;1.5272040;6.8391370;5.8528190
24;H;2.5604020;5.0761680;5.2053030
25;C;-0.8551950;6.8476720;5.5316110
26;C;-1.9911410;4.9163990;4.4746800
27;H;-2.8725180;3.2443640;3.5100930
28;C;0.2951310;7.4835510;5.9742400
29;H;2.4359570;7.3253970;6.1936720
30;H;-1.8204190;7.3402220;5.6144090
31;H;-2.9353530;5.4444780;4.5757500
32;H;0.2364620;8.4761770;6.4101200
33;C;2.7010840;2.7822480;3.5091670
34;N;3.5930980;2.7636690;2.5487140
35;C;1.7890300;4.0184520;1.9173360
36;C;3.0464590;3.5365950;1.5440210
37;C;-0.8147890;1.7274380;3.0643230
38;N;-2.0038120;1.2205800;2.5593050
39;C;-0.2178620;-0.1342220;2.1978230
40;C;-1.6765860;0.0821130;1.9984090
41;N;0.2662450;0.9061580;2.8374550
42;N;1.6078190;3.5239520;3.1913420
43;C;-2.6744580;-0.7231390;1.2970960
44;C;-4.0127010;-0.6878980;1.7251880
45;C;-2.3784290;-1.4853600;0.1558390
46;C;-5.0022910;-1.3989250;1.0688990
47;H;-4.2650220;-0.1051530;2.6052440
48;C;-3.3647050;-2.1907390;-0.5159380
49;H;-1.3682300;-1.4995190;-0.2388980
50;C;-4.6966660;-2.1701050;-0.0677360
51;H;-6.0205420;-1.3721140;1.4420730
52;H;-3.1076160;-2.7539600;-1.4067340
53;C;0.6347060;-1.2597970;1.8335400
54;C;2.0129660;-1.0447060;1.6495840
55;C;0.1621340;-2.5776730;1.7161870
56;C;2.8711970;-2.0827720;1.3367440
57;H;2.4021990;-0.0360780;1.7359790
58;C;1.0160610;-3.6250180;1.4100570
59;H;-0.8823500;-2.7987000;1.9057750
60;C;2.3882770;-3.3981460;1.2046420
61;H;3.9244020;-1.8774270;1.1778580
62;H;0.6244900;-4.6346680;1.3451240
63;C;3.7959000;3.7518900;0.3004650
64;C;4.7906430;2.8357480;-0.0742380
65;C;3.5889550;4.8565700;-0.5385050
66;C;5.5365270;3.0056140;-1.2319650
67;H;4.9874650;1.9839480;0.5685550
68;C;4.3193060;5.0249850;-1.7077080
69;H;2.8438620;5.6010540;-0.2799220
70;C;5.3077030;4.1015460;-2.0769800
71;H;6.3042560;2.2818030;-1.4862690
72;H;4.1260280;5.8865570;-2.3387540
73;C;0.7865470;4.8045130;1.1807890
74;C;0.3789710;6.0763520;1.6023230
75;C;0.2247210;4.2997790;-0.0010140
76;C;-0.5675560;6.8044940;0.8921900
77;H;0.8064640;6.5071600;2.5020350
78;C;-0.7080330;5.0258310;-0.7258190
79;H;0.5310650;3.3218710;-0.3599560
80;C;-1.1318960;6.2903460;-0.2849850
81;H;-0.8721710;7.7805280;1.2548780
82;H;-1.1196250;4.6082530;-1.6385300
83;N;6.0534600;4.2726630;-3.2598590
84;N;-5.6883720;-2.8947810;-0.7358990
85;N;-2.0934970;7.0168040;-1.0052160
86;N;3.2467540;-4.4528240;0.8830260
87;C;-5.3782080;-4.1278400;-1.3694700
88;C;-4.6816980;-5.1265670;-0.6891600
89;C;-5.7915870;-4.3745650;-2.6854690
90;C;-4.3888570;-6.3449230;-1.3007730
91;H;-4.3611550;-4.9542610;0.3336480
92;C;-5.5214430;-5.5892680;-3.2952080
93;H;-6.3356030;-3.6079050;-3.2282660
94;C;-4.8156750;-6.5850930;-2.6089970
95;H;-3.8449270;-7.0967730;-0.7406640
96;H;-5.8452740;-5.7827680;-4.3128410
97;C;-7.0334890;-2.4432180;-0.7548100
98;C;-8.0849720;-3.3210930;-0.4917480
99;C;-7.3367970;-1.1105490;-1.0685050
100;C;-9.4115110;-2.8944780;-0.5456860
101;H;-7.8704080;-4.3569860;-0.2488970
102;C;-8.6508590;-0.6733840;-1.1033320
103;H;-6.5321960;-0.4150690;-1.2858070
104;C;-9.7015230;-1.5629090;-0.8480910
105;H;-10.2013750;-3.6076020;-0.3408490
106;H;-8.8859490;0.3581580;-1.3457520
107;C;6.4537410;3.1487040;-4.0226250
108;C;7.7534430;3.0470560;-4.5210210
109;C;5.5496620;2.1140300;-4.3066900
110;C;8.1495400;1.9532850;-5.2908360
111;H;8.4698820;3.8349700;-4.3107560
112;C;5.9414420;1.0134000;-5.0518150
113;H;4.5323290;2.1746350;-3.9333420
114;C;7.2445140;0.9237050;-5.5548560
115;H;9.1674770;1.9136820;-5.6611430
116;H;5.2399880;0.2132620;-5.2662470
117;C;6.4151270;5.5704500;-3.6966000
118;C;6.2665900;5.9433580;-5.0332470
119;C;6.9441710;6.5096660;-2.7985720
120;C;6.6421570;7.2115600;-5.4766760
121;H;5.8563020;5.2327330;-5.7439350
122;C;7.2993090;7.7789320;-3.2263870
123;H;7.0729340;6.2389900;-1.7553530
124;C;7.1561680;8.1413300;-4.5708960
125;H;6.5132250;7.4604760;-6.5237570
126;H;7.7064010;8.5036500;-2.5282860
127;C;2.7903130;-5.5352980;0.0852910
128;C;3.0327960;-6.8594160;0.4748070
129;C;2.1180700;-5.3040700;-1.1149010
130;C;2.6210180;-7.9169020;-0.3207840
131;H;3.5563110;-7.0562490;1.4051680
132;C;1.6844360;-6.3618190;-1.9129870
133;H;1.9308640;-4.2839590;-1.4356410
134;C;1.9417540;-7.6777050;-1.5216390
135;H;2.8134010;-8.9425570;-0.0224020
136;H;1.1663320;-6.1422930;-2.8392760
137;C;4.6086780;-4.4305810;1.2832220
138;C;5.6243920;-4.7379690;0.3783620
139;C;4.9586800;-4.1238730;2.6059620
140;C;6.9617620;-4.7490830;0.7732390
141;H;5.3727000;-4.9779970;-0.6498230
142;C;6.2861910;-4.1124010;3.0012000
143;H;4.1814080;-3.8902590;3.3267500
144;C;7.3001820;-4.4293220;2.0892620
145;H;7.7232440;-4.9952280;0.0425640
146;H;6.5570070;-3.8722300;4.0243390
147;O;7.5304140;-0.1886530;-6.2826690
148;O;7.5428300;9.4037190;-4.8948710
149;C;-3.1357430;6.3474550;-1.6969750
150;C;-3.4848300;6.7319470;-2.9993140
151;C;-3.8451920;5.3047920;-1.0996350
152;C;-4.5147610;6.0963030;-3.6745390
153;H;-2.9435160;7.5394190;-3.4822620
154;C;-4.8666470;4.6435530;-1.7809430
155;H;-3.5930990;4.9915220;-0.0914120
156;C;-5.2124190;5.0417620;-3.0738950
157;H;-4.7838190;6.3960920;-4.6824720
158;H;-5.3861350;3.8322320;-1.2844650
159;C;-2.0774960;8.4349870;-1.0027480
160;C;-3.2419980;9.1628540;-0.7585520
161;C;-0.8939440;9.1387300;-1.2697250
162;C;-3.2416570;10.5577040;-0.7867670
163;H;-4.1683390;8.6359830;-0.5518080
164;C;-0.8793660;10.5240090;-1.2776320
165;H;0.0211910;8.5906160;-1.4709200
166;C;-2.0548070;11.2473850;-1.0410880
167;H;-4.1687960;11.0863960;-0.5980690
168;H;0.0378630;11.0665570;-1.4838360
169;O;-6.1961030;4.4742740;-3.8194910
170;O;-1.9418330;12.6004220;-1.0835190
171;O;-10.9537440;-1.0436740;-0.9230380
172;O;-4.5967330;-7.7384660;-3.2904420
173;O;1.5771680;-8.7765060;-2.2313410
174;O;8.5679880;-4.4033160;2.5746930
175;C;7.4079540;9.8153340;-6.2392180
176;H;6.3607830;9.7924780;-6.5639290
177;H;7.7701800;10.8434950;-6.2756320
178;H;8.0146010;9.1971980;-6.9120980
179;C;8.8388460;-0.3270300;-6.7957990
180;H;9.5843870;-0.3617350;-5.9923300
181;H;8.8507760;-1.2751490;-7.3349560
182;H;9.0863050;0.4840050;-7.4914640
183;C;-6.9243330;3.4028700;-3.2546250
184;H;-7.4620640;3.7150560;-2.3513220
185;H;-7.6464880;3.0987760;-4.0132010
186;H;-6.2713740;2.5539680;-3.0194880
187;C;-3.1033910;13.3726640;-0.8581010
188;H;-3.5123600;13.2003610;0.1446250
189;H;-2.7912630;14.4143120;-0.9420140
190;H;-3.8746590;13.1672570;-1.6101090
191;C;-3.9488230;-8.7984740;-2.6157080
192;H;-3.8960690;-9.6200840;-3.3309780
193;H;-2.9327620;-8.5219180;-2.3107450
194;H;-4.5197040;-9.1221640;-1.7374860
195;C;0.9695000;-8.5825930;-3.4930180
196;H;1.6297960;-8.0338300;-4.1748430
197;H;0.7895340;-9.5804540;-3.8947170
198;H;0.0134350;-8.0534780;-3.4044230
199;C;-12.0566990;-1.9045570;-0.6965270
200;H;-12.0242570;-2.3033500;0.3245080
201;H;-12.0422360;-2.7365240;-1.4102620
202;C;-13.3055320;-1.0602130;-0.8971160
203;H;-13.3179430;-0.2377620;-0.1827300
204;H;-13.3273790;-0.6683690;-1.9135160
205;C;9.6350690;-4.7094940;1.6942360
206;H;9.6578990;-3.9966690;0.8613820
207;H;9.5215510;-5.7256670;1.2981180
208;C;10.9098710;-4.6032780;2.5168840
209;H;10.8775970;-5.3120590;3.3438160
210;H;11.0197340;-3.5901070;2.9018190
211;C;-16.2941580;-3.2582260;-1.6012880
212;C;-16.3004700;-2.6603580;0.7752050
213;C;-16.9154650;-3.2951950;-0.3306310
214;C;-16.8702180;-3.9475330;-2.6532800
215;C;-16.8455350;-2.7692450;2.0409370
216;C;-18.1345740;-4.0075410;-0.1442090
217;C;-18.0846470;-4.6220550;-2.5013640
218;H;-16.3803660;-3.9296390;-3.6212600
219;C;-18.0016510;-3.5370150;2.2421990
220;H;-16.3504360;-2.2781740;2.8716180
221;C;-18.7681380;-4.6217750;-1.2856560
222;C;-18.6290480;-4.1446580;1.1732430
223;H;-18.5205710;-5.1043100;-3.3679060
224;H;-18.3949710;-3.6655430;3.2453250
225;C;13.7174500;-6.5263220;0.8596030
226;C;13.9338520;-4.1510460;0.2979590
227;C;14.4296180;-5.4746870;0.2345330
228;C;14.1382170;-7.8362700;0.7269010
229;C;14.6027640;-3.1476280;-0.3793440
230;C;15.6183820;-5.7657440;-0.4936800
231;C;15.2632220;-8.1351820;-0.0554160
232;H;13.5705320;-8.6232750;1.2113070
233;C;15.7908990;-3.4051540;-1.0694620
234;H;14.2092420;-2.1372200;-0.3401880
235;C;15.9842600;-7.1219540;-0.6543690
236;C;16.3522640;-4.6809130;-1.0976190
237;H;15.5579000;-9.1692040;-0.2020490
238;H;16.3048590;-2.5774760;-1.5431370
239;H;-19.4976410;-4.7684810;1.3512740
240;H;16.8271520;-7.3713850;-1.2889580
241;C;-15.0446400;-2.5208380;-1.8059110
242;O;-14.4651350;-2.4657320;-2.8833120
243;C;-15.0523390;-1.8926730;0.5928050
244;O;-14.4963350;-1.3102710;1.5142180
245;C;12.7149160;-3.8397470;1.0506300
246;O;12.2425650;-2.7130630;1.1265840
247;C;12.5000380;-6.2372540;1.6440650
248;O;11.8656310;-7.1106730;2.2204210
249;N;12.0876120;-4.9069490;1.7089040
250;N;-14.5155460;-1.8511870;-0.6937900
251;N;-20.0017690;-5.2382020;-1.1403910
252;N;17.5594610;-4.9360960;-1.7333960
253;C;-21.1290320;-4.4555520;-0.6443460
254;H;-21.7228380;-4.0685370;-1.4861090
255;H;-21.7797880;-5.0773950;-0.0212370
256;H;-20.7915120;-3.6024540;-0.0583660
257;C;-20.4119540;-6.1987870;-2.1436620
258;H;-21.2576850;-6.7683310;-1.7484270
259;H;-20.7348320;-5.7255320;-3.0847240
260;H;-19.6007010;-6.8983980;-2.3559500
261;C;18.6460550;-5.5336880;-0.9642130
262;H;19.2440780;-6.1928600;-1.6015330
263;H;19.3056240;-4.7495650;-0.5622180
264;H;18.2660940;-6.1092100;-0.1218350
265;C;18.0484200;-3.9633960;-2.6886870
266;H;17.2514680;-3.6699080;-3.3752260
267;H;18.4620730;-3.0609400;-2.2105820
268;H;18.8472940;-4.4280820;-3.2733530
